# Supplementary material for: Surviving the summer: foot-and-mouth disease virus survival in U.S. regional soil types at high ambient temperatures
Source: Front Vet Sci. 2024 Oct 24;11:1429760. doi: 10.3389/fvets.2024.1429760 (PMC11541954; doi:10.3389/fvets.2024.1429760)
Supplement: Supplementary file 2 [file Data_Sheet_2.XLSX]

## Sheet: in
State	Location	Temp	pH	EC	EOM	Time	VT	Sand	Silt	Clay
California	Inside	25	8.9	4.1	31	0	5	57	6	37
California	Outside	25	7.1	0.5	6	0	5	42	24	34
Georgia	Inside	25	7.9	0.3	8	0	5	76	11	13
Georgia	Outside	25	4	0.1	5	0	5	69	20	12
Iowa	Inside	25	8.6	1.3	15	0	5	43	33	24
Iowa	Outside	25	6.9	0	2	0	5	3	56	41
Kentucky	Inside	25	6.8	0	4	0	5	30	43	27
Kentucky	Outside	25	5.9	0.1	4	0	5	51	30	19
Nebraska	Inside	25	7.8	0.1	4	0	5	64	2	34
Nebraska	Outside	25	6.2	0.1	3	0	5	95	1	4
Pennsylvania	Inside	25	8.3	0.6	12	0	5	55	21	25
Pennsylvania	Outside	25	6.3	0.3	11	0	5	47	30	23
Tennessee	Inside	25	7.3	0.2	6	0	5	38	44	18
Tennessee	Outside	25	6.6	0.3	8	0	5	49	38	13
California	Inside	37	8.9	4.1	31	0	5	57	6	37
California	Outside	37	7.1	0.5	6	0	5	42	24	34
Georgia	Inside	37	7.9	0.3	8	0	5	76	11	13
Georgia	Outside	37	4	0.1	5	0	5	69	20	12
Iowa	Inside	37	8.6	1.3	15	0	5	43	33	24
Iowa	Outside	37	6.9	0	2	0	5	3	56	41
Kentucky	Inside	37	6.8	0	4	0	5	30	43	27
Kentucky	Outside	37	5.9	0.1	4	0	5	51	30	19
Nebraska	Inside	37	7.8	0.1	4	0	5	64	2	34
Nebraska	Outside	37	6.2	0.1	3	0	5	95	1	4
Pennsylvania	Inside	37	8.3	0.6	12	0	5	55	21	25
Pennsylvania	Outside	37	6.3	0.3	11	0	5	47	30	23
Tennessee	Inside	37	7.3	0.2	6	0	5	38	44	18
Tennessee	Outside	37	6.6	0.3	8	0	5	49	38	13
California	Inside	25	8.9	4.1	31	2	4.38333	57	6	37
California	Outside	25	7.1	0.5	6	2	3.96667	42	24	34
Georgia	Inside	25	7.9	0.3	8	2	4.38333	76	11	13
Georgia	Outside	25	4	0.1	5	2	3.71667	69	20	12
Iowa	Inside	25	8.6	1.3	15	2	4.13333	43	33	24
Iowa	Outside	25	6.9	0	2	2	3.38333	3	56	41
Kentucky	Inside	25	6.8	0	4	2	4.63333	30	43	27
Kentucky	Outside	25	5.9	0.1	4	2	4.46667	51	30	19
Nebraska	Inside	25	7.8	0.1	4	2	4.63333	64	2	34
Nebraska	Outside	25	6.2	0.1	3	2	4.71667	95	1	4
Pennsylvania	Inside	25	8.3	0.6	12	2	4.13333	55	21	25
Pennsylvania	Outside	25	6.3	0.3	11	2	4.05	47	30	23
Tennessee	Inside	25	7.3	0.2	6	2	4.21667	38	44	18
Tennessee	Outside	25	6.6	0.3	8	2	4.55	49	38	13
California	Inside	37	8.9	4.1	31	2	4.05	57	6	37
California	Outside	37	7.1	0.5	6	2	3.88333	42	24	34
Georgia	Inside	37	7.9	0.3	8	2	4.13333	76	11	13
Georgia	Outside	37	4	0.1	5	2	3.71667	69	20	12
Iowa	Inside	37	8.6	1.3	15	2	3.96667	43	33	24
Iowa	Outside	37	6.9	0	2	2	3.46667	3	56	41
Kentucky	Inside	37	6.8	0	4	2	3.96667	30	43	27
Kentucky	Outside	37	5.9	0.1	4	2	4.46667	51	30	19
Nebraska	Inside	37	7.8	0.1	4	2	4.21667	64	2	34
Nebraska	Outside	37	6.2	0.1	3	2	4.3	95	1	4
Pennsylvania	Inside	37	8.3	0.6	12	2	3.88333	55	21	25
Pennsylvania	Outside	37	6.3	0.3	11	2	4.46667	47	30	23
Tennessee	Inside	37	7.3	0.2	6	2	4.46667	38	44	18
Tennessee	Outside	37	6.6	0.3	8	2	4.63333	49	38	13
California	Inside	25	8.9	4.1	31	24	2.38333	57	6	37
California	Outside	25	7.1	0.5	6	24	3.46667	42	24	34
Georgia	Inside	25	7.9	0.3	8	24	4.3	76	11	13
Georgia	Outside	25	4	0.1	5	24	3.13333	69	20	12
Iowa	Inside	25	8.6	1.3	15	24	3.38333	43	33	24
Iowa	Outside	25	6.9	0	2	24	2.46667	3	56	41
Kentucky	Inside	25	6.8	0	4	24	3.46667	30	43	27
Kentucky	Outside	25	5.9	0.1	4	24	3.63333	51	30	19
Nebraska	Inside	25	7.8	0.1	4	24	3.55	64	2	34
Nebraska	Outside	25	6.2	0.1	3	24	3.05	95	1	4
Pennsylvania	Inside	25	8.3	0.6	12	24	3.3	55	21	25
Pennsylvania	Outside	25	6.3	0.3	11	24	3.8	47	30	23
Tennessee	Inside	25	7.3	0.2	6	24	4.13333	38	44	18
Tennessee	Outside	25	6.6	0.3	8	24	4.13333	49	38	13
California	Inside	37	8.9	4.1	31	24	1.8	57	6	37
California	Outside	37	7.1	0.5	6	24	2.71667	42	24	34
Georgia	Inside	37	7.9	0.3	8	24	2.71667	76	11	13
Georgia	Outside	37	4	0.1	5	24	2.21667	69	20	12
Iowa	Inside	37	8.6	1.3	15	24	1.63333	43	33	24
Iowa	Outside	37	6.9	0	2	24	2.88333	3	56	41
Kentucky	Inside	37	6.8	0	4	24	2.88333	30	43	27
Kentucky	Outside	37	5.9	0.1	4	24	3.3	51	30	19
Nebraska	Inside	37	7.8	0.1	4	24	1.88333	64	2	34
Nebraska	Outside	37	6.2	0.1	3	24	1.71667	95	1	4
Pennsylvania	Inside	37	8.3	0.6	12	24	2.55	55	21	25
Pennsylvania	Outside	37	6.3	0.3	11	24	2.88333	47	30	23
Tennessee	Inside	37	7.3	0.2	6	24	2.96667	38	44	18
Tennessee	Outside	37	6.6	0.3	8	24	2.55	49	38	13
California	Inside	25	8.9	4.1	31	48	2.13333	57	6	37
California	Outside	25	7.1	0.5	6	48	2.3	42	24	34
Georgia	Inside	25	7.9	0.3	8	48	2.55	76	11	13
Georgia	Outside	25	4	0.1	5	48	3.05	69	20	12
Iowa	Inside	25	8.6	1.3	15	48	2.13333	43	33	24
Iowa	Outside	25	6.9	0	2	48	1.55	3	56	41
Kentucky	Inside	25	6.8	0	4	48	3.21667	30	43	27
Kentucky	Outside	25	5.9	0.1	4	48	3.8	51	30	19
Nebraska	Inside	25	7.8	0.1	4	48	3.21667	64	2	34
Nebraska	Outside	25	6.2	0.1	3	48	3.05	95	1	4
Pennsylvania	Inside	25	8.3	0.6	12	48	3.13333	55	21	25
Pennsylvania	Outside	25	6.3	0.3	11	48	3.63333	47	30	23
Tennessee	Inside	25	7.3	0.2	6	48	2.3	38	44	18
Tennessee	Outside	25	6.6	0.3	8	48	3.88333	49	38	13
California	Inside	37	8.9	4.1	31	48	1.46667	57	6	37
California	Outside	37	7.1	0.5	6	48	1.38333	42	24	34
Georgia	Inside	37	7.9	0.3	8	48	1.21667	76	11	13
Georgia	Outside	37	4	0.1	5	48	1.38333	69	20	12
Iowa	Inside	37	8.6	1.3	15	48	1.3	43	33	24
Iowa	Outside	37	6.9	0	2	48	1.46667	3	56	41
Kentucky	Inside	37	6.8	0	4	48	1.63333	30	43	27
Kentucky	Outside	37	5.9	0.1	4	48	1.8	51	30	19
Nebraska	Inside	37	7.8	0.1	4	48	0.966667	64	2	34
Nebraska	Outside	37	6.2	0.1	3	48	0.883333	95	1	4
Pennsylvania	Inside	37	8.3	0.6	12	48	1.3	55	21	25
Pennsylvania	Outside	37	6.3	0.3	11	48	1.46667	47	30	23
Tennessee	Inside	37	7.3	0.2	6	48	1.55	38	44	18
Tennessee	Outside	37	6.6	0.3	8	48	1.55	49	38	13
California	Inside	25	8.9	4.1	31	120	0.8	57	6	37
California	Outside	25	7.1	0.5	6	120	1.71667	42	24	34
Georgia	Inside	25	7.9	0.3	8	120	0.8	76	11	13
Georgia	Outside	25	4	0.1	5	120	1.425	69	20	12
Iowa	Inside	25	8.6	1.3	15	120	0.966667	43	33	24
Iowa	Outside	25	6.9	0	2	120	1.13333	3	56	41
Kentucky	Inside	25	6.8	0	4	120	1.425	30	43	27
Kentucky	Outside	25	5.9	0.1	4	120	1.925	51	30	19
Nebraska	Inside	25	7.8	0.1	4	120	1.46667	64	2	34
Nebraska	Outside	25	6.2	0.1	3	120	0.8	95	1	4
Pennsylvania	Inside	25	8.3	0.6	12	120	0.8	55	21	25
Pennsylvania	Outside	25	6.3	0.3	11	120	3.05	47	30	23
Tennessee	Inside	25	7.3	0.2	6	120	1.425	38	44	18
Tennessee	Outside	25	6.6	0.3	8	120	1.3	49	38	13
California	Inside	37	8.9	4.1	31	120	0.8	57	6	37
California	Outside	37	7.1	0.5	6	120	0.8	42	24	34
Georgia	Inside	37	7.9	0.3	8	120	0.8	76	11	13
Georgia	Outside	37	4	0.1	5	120	0.8	69	20	12
Iowa	Inside	37	8.6	1.3	15	120	1.13333	43	33	24
Iowa	Outside	37	6.9	0	2	120	1.3	3	56	41
Kentucky	Inside	37	6.8	0	4	120	0.8	30	43	27
Kentucky	Outside	37	5.9	0.1	4	120	0.8	51	30	19
Nebraska	Inside	37	7.8	0.1	4	120	0.8	64	2	34
Nebraska	Outside	37	6.2	0.1	3	120	0.8	95	1	4
Pennsylvania	Inside	37	8.3	0.6	12	120	0.8	55	21	25
Pennsylvania	Outside	37	6.3	0.3	11	120	0.8	47	30	23
Tennessee	Inside	37	7.3	0.2	6	120	0.8	38	44	18
Tennessee	Outside	37	6.6	0.3	8	120	0.925	49	38	13
California	Inside	25	8.9	4.1	31	168	0.8	57	6	37
California	Outside	25	7.1	0.5	6	168	0.8	42	24	34
Georgia	Inside	25	7.9	0.3	8	168	0.8	76	11	13
Georgia	Outside	25	4	0.1	5	168	0.8	69	20	12
Iowa	Inside	25	8.6	1.3	15	168	0.8	43	33	24
Iowa	Outside	25	6.9	0	2	168	0.8	3	56	41
Kentucky	Inside	25	6.8	0	4	168	0.8	30	43	27
Kentucky	Outside	25	5.9	0.1	4	168	0.8	51	30	19
Nebraska	Inside	25	7.8	0.1	4	168	1.05	64	2	34
Nebraska	Outside	25	6.2	0.1	3	168	0.8	95	1	4
Pennsylvania	Inside	25	8.3	0.6	12	168	0.8	55	21	25
Pennsylvania	Outside	25	6.3	0.3	11	168	0.8	47	30	23
Tennessee	Inside	25	7.3	0.2	6	168	0.8	38	44	18
Tennessee	Outside	25	6.6	0.3	8	168	0.8	49	38	13
California	Inside	37	8.9	4.1	31	168	0.8	57	6	37
California	Outside	37	7.1	0.5	6	168	0.8	42	24	34
Georgia	Inside	37	7.9	0.3	8	168	0.8	76	11	13
Georgia	Outside	37	4	0.1	5	168	0.8	69	20	12
Iowa	Inside	37	8.6	1.3	15	168	0.8	43	33	24
Iowa	Outside	37	6.9	0	2	168	0.8	3	56	41
Kentucky	Inside	37	6.8	0	4	168	0.8	30	43	27
Kentucky	Outside	37	5.9	0.1	4	168	0.8	51	30	19
Nebraska	Inside	37	7.8	0.1	4	168	0.8	64	2	34
Nebraska	Outside	37	6.2	0.1	3	168	0.8	95	1	4
Pennsylvania	Inside	37	8.3	0.6	12	168	0.8	55	21	25
Pennsylvania	Outside	37	6.3	0.3	11	168	0.8	47	30	23
Tennessee	Inside	37	7.3	0.2	6	168	0.8	38	44	18
Tennessee	Outside	37	6.6	0.3	8	168	0.8	49	38	13
California	Inside	25	8.9	4.1	31	216	0.8	57	6	37
California	Outside	25	7.1	0.5	6	216	0.8	42	24	34
Georgia	Inside	25	7.9	0.3	8	216	0.8	76	11	13
Georgia	Outside	25	4	0.1	5	216	0.8	69	20	12
Iowa	Inside	25	8.6	1.3	15	216	0.8	43	33	24
Iowa	Outside	25	6.9	0	2	216	0.8	3	56	41
Kentucky	Inside	25	6.8	0	4	216	0.8	30	43	27
Kentucky	Outside	25	5.9	0.1	4	216	0.8	51	30	19
Nebraska	Inside	25	7.8	0.1	4	216	0.8	64	2	34
Nebraska	Outside	25	6.2	0.1	3	216	0.8	95	1	4
Pennsylvania	Inside	25	8.3	0.6	12	216	0.8	55	21	25
Pennsylvania	Outside	25	6.3	0.3	11	216	0.8	47	30	23
Tennessee	Inside	25	7.3	0.2	6	216	0.8	38	44	18
Tennessee	Outside	25	6.6	0.3	8	216	0.8	49	38	13
California	Inside	37	8.9	4.1	31	216	0.8	57	6	37
California	Outside	37	7.1	0.5	6	216	0.8	42	24	34
Georgia	Inside	37	7.9	0.3	8	216	0.8	76	11	13
Georgia	Outside	37	4	0.1	5	216	0.8	69	20	12
Iowa	Inside	37	8.6	1.3	15	216	0.8	43	33	24
Iowa	Outside	37	6.9	0	2	216	0.8	3	56	41
Kentucky	Inside	37	6.8	0	4	216	0.8	30	43	27
Kentucky	Outside	37	5.9	0.1	4	216	0.8	51	30	19
Nebraska	Inside	37	7.8	0.1	4	216	0.8	64	2	34
Nebraska	Outside	37	6.2	0.1	3	216	0.8	95	1	4
Pennsylvania	Inside	37	8.3	0.6	12	216	0.8	55	21	25
Pennsylvania	Outside	37	6.3	0.3	11	216	0.8	47	30	23
Tennessee	Inside	37	7.3	0.2	6	216	0.8	38	44	18
Tennessee	Outside	37	6.6	0.3	8	216	0.8	49	38	13
California	Inside	25	8.9	4.1	31	288	0.8	57	6	37
California	Outside	25	7.1	0.5	6	288	0.8	42	24	34
Georgia	Inside	25	7.9	0.3	8	288	0.8	76	11	13
Georgia	Outside	25	4	0.1	5	288	0.8	69	20	12
Iowa	Inside	25	8.6	1.3	15	288	0.8	43	33	24
Iowa	Outside	25	6.9	0	2	288	0.8	3	56	41
Kentucky	Inside	25	6.8	0	4	288	0.8	30	43	27
Kentucky	Outside	25	5.9	0.1	4	288	0.8	51	30	19
Nebraska	Inside	25	7.8	0.1	4	288	0.8	64	2	34
Nebraska	Outside	25	6.2	0.1	3	288	0.8	95	1	4
Pennsylvania	Inside	25	8.3	0.6	12	288	0.8	55	21	25
Pennsylvania	Outside	25	6.3	0.3	11	288	0.8	47	30	23
Tennessee	Inside	25	7.3	0.2	6	288	0.8	38	44	18
Tennessee	Outside	25	6.6	0.3	8	288	0.8	49	38	13
California	Inside	37	8.9	4.1	31	288	0.8	57	6	37
California	Outside	37	7.1	0.5	6	288	0.8	42	24	34
Georgia	Inside	37	7.9	0.3	8	288	0.8	76	11	13
Georgia	Outside	37	4	0.1	5	288	0.8	69	20	12
Iowa	Inside	37	8.6	1.3	15	288	0.8	43	33	24
Iowa	Outside	37	6.9	0	2	288	0.8	3	56	41
Kentucky	Inside	37	6.8	0	4	288	0.8	30	43	27
Kentucky	Outside	37	5.9	0.1	4	288	0.8	51	30	19
Nebraska	Inside	37	7.8	0.1	4	288	0.8	64	2	34
Nebraska	Outside	37	6.2	0.1	3	288	0.8	95	1	4
Pennsylvania	Inside	37	8.3	0.6	12	288	0.8	55	21	25
Pennsylvania	Outside	37	6.3	0.3	11	288	0.8	47	30	23
Tennessee	Inside	37	7.3	0.2	6	288	0.8	38	44	18
Tennessee	Outside	37	6.6	0.3	8	288	0.8	49	38	13
